# Supplementary material for: Electrospun DegraPol Tube Delivering Stem Cell/Tenocyte Co-Culture-Derived Secretome to Transected Rabbit Achilles Tendon—In Vitro and In Vivo Evaluation
Source: Int J Mol Sci. 2025 Jun 6;26(12):5457. doi: 10.3390/ijms26125457 (PMC12192585; doi:10.3390/ijms26125457)
Supplement: Supplementary file 1 [file ijms-26-05457-s001.zip]

Archive with 1 entries (1 files):
- ijms-3634489-supplementary.pdf
